# Supplementary material for: ﻿Another step through the crux: a new microendemic rock-dwelling Paroedura (Squamata, Gekkonidae) from south-central Madagascar
Source: Zookeys. 2023 Oct 4;1181:125–54. doi: 10.3897/zookeys.1181.108134 (PMC10568478; doi:10.3897/zookeys.1181.108134)
Supplement: Supplementary material 1 — List of specimens and samples used in the molecular analyses [file zookeys-1181-125_article-108134__-s001.xlsx]

## Sheet: Appendix 1A
	Appendix 1. List of specimens and samples used in the molecular analyses, including information on their locality, sex/stage, field, catalogue, tissue and extraction numbers and GenBank accession numbers. Underlined coordinates were extracted from the toponym using Google Earth. Accession numbers in bold are of newly-generated sequences. NA: information not available. 1A molecular data used in Da…
Source	Species	Locality	Latitude	Longitude	Elevation	Sex/Stage	Field number	Catalogue	Tissue sample	Extraction	Accession Numbers
_											16S	COI	KIAA1239	Hap	CMOS	Hap
Miralles et al. 2021	Paroedura rennerae	Kirindy reserve: CNFEREF, Camp central du DBZ	-20.0674	44.6569	55	NA	MirZC040	NA	NA	NA	NA	NA	MW319314	1	MW319235	1
Miralles et al. 2021	Paroedura rennerae	Kirindy reserve: CNFEREF, Camp de base	-20.0674	44.6569	55	NA	MirZC047	NA	NA	NA	NA	MW311360	MW319315	2	MW319236	2
Miralles et al. 2021	Paroedura rennerae	Kirindy reserve: CNFEREF, Camp de base	-20.0674	44.6569	55	NA	MirZC091	NA	NA	NA	NA	NA	MW319316	3	MW319237	3
Miralles et al. 2021	Paroedura rennerae	Kirindy reserve: CNFEREF, Camp de base	-20.0674	44.6569	55	NA	MirZC101	NA	NA	NA	NA	NA	MW319317	4	MW319238	4
Miralles et al. 2021	Paroedura rennerae	Kirindy reserve: CNFEREF, Camp de base	-20.0674	44.6569	55	NA	MirZC102	NA	NA	NA	NA	MW311361	MW319318	5	MW319239	5
Miralles et al. 2021	Paroedura rennerae	Kirindy reserve: CNFEREF, Camp de base	-20.0674	44.6569	55	NA	MirZC103	NA	NA	NA	NA	MW311362	MW319319	6	MW319240	6
Miralles et al. 2021	Paroedura rennerae	Kirindy reserve: CNFEREF, Camp de base	-20.0674	44.6569	55	NA	MirZC104	NA	NA	NA	NA	NA	MW319320	7	MW319241	7
Miralles et al. 2021	Paroedura rennerae	Kirindy reserve: CNFEREF, Camp de base	-20.0674	44.6569	55	FEMALE	ZCMV 12740	ZSM 849/2010 (HT)	NA	NA	NA	MG734948	MW319324	8	MW319245	8
Miralles et al. 2021	Paroedura rennerae	Kirindy reserve: CNFEREF, Camp de base	-20.0674	44.6569	55	NA	ZCMV 12754	UADBA-uncatalogued	NA	NA	NA	MW311366	MW319325	9	MW319246	9
Miralles et al. 2021	Paroedura rennerae	Kirindy: Marofandilia	-20.1333	44.55	40	NA	NA	NA	GA374	NA	GU129005	NA	NA	NA	NA	NA
Miralles et al. 2021	Paroedura rennerae	Miandrivazo	-19.5167	45.4667	150	NA	NA	NA	GA506	NA	GU128989	NA	NA	NA	NA	NA
Miralles et al. 2021	Paroedura rennerae	Anja Reserve	-21.8519	46.844	967	NA	ZCMV 12789	UADBA-uncatalogued	NA	NA	NA	MW311367	MW319326	10	MW319247	10
Miralles et al. 2021	Paroedura rennerae	Anja Reserve	-21.8519	46.844	967	undet	ZCMV 12791	ZSM 850/2010 (PT)	NA	NA	NA	MG734947	MW319328	11	MW319249	11
Francesco paper	Paroedura rennerae	Anja Reserve: Amboderano	-21.8513	46.8436	963.591	NA	ACZCV 0524	UADBA-uncatalogued	ACZC10435	ACP4721	OR471407	MZ285521	OR472361	12	OR472336	12
Francesco paper	Paroedura rennerae	Anja Reserve: Amboderano	-21.8513	46.8436	963.591	MALE	ACZCV 0525	ZSM 4/2023	ACZC10436	ACP4722	OR471408	MZ285522	OR472362	13	OR472337	13
Francesco paper	Paroedura rennerae	Anja Reserve: Amboderano	-21.8516	46.8439	971.866	FEMALE	ACZCV 0526	ZSM 5/2023	ACZC10437	ACP4723	OR471409	MZ285523	OR472363	14	OR472338	14
Angelica db	Paroedura rennerae	Anja Reserve	-21.8509	46.8428	951	NA	NA	NA	ACZC1950	ACP4318	MZ285412	NA	OR472364*	NA	OR472339	15
Angelica db	Pareodura rennerae	Anja Reserve: Amboderano	-21.8527	46.8445	999.968	NA	NA	NA	ACZC10445	ACP5941	OR471410	NA	OR472365*	NA	OR472340	16
Miralles et al. 2021	Paroedura rennerae	Isalo: Zahavola	-22.623	45.3587	833	MALE	FAZC 14743	MRSN R3736	ACZC6534	NA	MH063295	MW311332	MW319275	15	MW319203	17
Miralles et al. 2021	Paroedura rennerae	Isalo: Zahavola	-22.623	45.3587	833	MALE	FAZC 14631	NA	ACZC6438	NA	MH063296	MW311330	MW319273	16	MW319201	18
Miralles et al. 2021	Paroedura rennerae	Isalo: Zahavola	-22.623	45.3587	833	JUVENILE	FAZC 14661	MRSN R3745	ACZC7938	NA	MH063297	MW311335	NA	NA	NA	NA
Francesco paper	Paroedura rennerae	Sakaviro: Voi Sakaviro Miray	-21.7853	46.8692	994.491	JUVENILE	ACZCV 0745	ZSM 6/2023	ACZC10885	ACP4959	MZ285413	MZ285524	OR472366	17	OR472341	19
Francesco paper	Paroedura rennerae	Sakaviro: Voi Sakaviro Miray	-21.7853	46.8692	994.491	FEMALE	ACZCV 0746	UADBA R-uncatalogued	ACZC10886	ACP4960	OR471411	MZ285525	OR472367	18	OR472342	20
Francesco paper	Paroedura rennerae	Sakaviro: Voi Sakaviro Miray	-21.7851	46.869	998.638	NA	NA	NA	ACZC10892	ACP5942	OR471412	NA	OR472368	19	OR472343	21
Francesco paper	Paroedura rennerae	Sakaviro: Voi Sakaviro Miray	-21.7871	46.8685	1015.92	NA	NA	NA	ACZC10899	ACP5943	OR471413	NA	OR472369	20	OR472344	22
Francesco paper	Paroedura rennerae	Sakaviro: Voi Sakaviro Miray	-21.7863	46.8675	1037.42	MALE	NA	NA	ACZC10906	ACP5944	OR471414	NA	OR472370	21	OR472345	23
Francesco paper	Paroedura rennerae	Sakaviro: Voi Sakaviro Miray	-21.7863	46.8675	1037.42	FEMALE	NA	NA	ACZC10911	ACP5945	OR471415	NA	OR472371	22	OR472346	24
Francesco paper	Paroedura rennerae	Tsaranoro: Camp Catta	-22.0783	46.7741	939	undet	ACZCV 0761	ZSM 7/2023	ACZC10923	ACP4975	MZ285414	NA	NA	NA	OR472347	25
Francesco paper	Paroedura rennerae	Tsaranoro: Forêt Sacrée	-22.0827	46.776	927	undet	ACZCV 0764	UADBA R-uncatalogued	ACZC10926	ACP4978	MZ285415	NA	OR472372	23	OR472348	26
Francesco paper	Paroedura rennerae	Ambatomainty: Tsiomba	-22.0038	46.7872	961	MALE	ACZCV 0804	ZSM 8/2023	ACZC10990	ACP5020	MZ285409	NA	OR472373	24	OR472349	27
Francesco paper	Paroedura rennerae	Ambatomainty: Tsiomba	-22.0038	46.7872	961	FEMALE	ACZCV 0805	UADBA R-uncatalogued	ACZC10991	ACP5021	MZ285410	NA	OR472374	25	OR472350	28
Francesco paper	Paroedura rennerae	Ambatomainty: Tsiomba	-22.004	46.7871	967	JUVENILE	ACZCV 0806	UADBA R-uncatalogued	ACZC10992	ACP5022	MZ285411	NA	OR472375	26	OR472351	29
Angelica db	Paroedura rennerae	Ambatomainty: Tsiomba	-22.0032	46.7874	941	NA	NA	NA	ACZC10994	ACP5920	OR471416	NA	OR472376	27	OR472352	30
Angelica db	Paroedura rennerae	Ambatomainty: Tsiomba	-22.0024	46.788	945	NA	NA	NA	ACZC10998	ACP5921	OR471417	NA	OR472377	28	OR472353	31
Miralles et al. 2021	Paroedura manongavato sp. nov.	Anja Reserve	-21.8519	46.844	967	NA	ZCMV 12790	UADBA R-uncatalogued	NA	NA	NA	MW311368	MW319327	29	MW319248	32
Francesco paper	Paroedura manongavato sp. nov.	Anja Reserve: Amboderano	-21.8522	46.844	972.75	MALE	ACZCV 0528	UADBA R-uncatalogued	ACZC10442	ACP4725	MZ285417	MZ285529	OR472378	30	OR472354	33
Angelica db	Paroedura manongavato sp. nov.	Anja Reserve	-21.851	46.8427	952	FEMALE	ACZCV 0300	ZSM 9/2023	ACZC6935	ACP2761	MZ285416	MZ285528	OR472379	31	OR472355	34
Angelica db	Paroedura manongavato sp. nov.	Anja Reserve	-21.8509	46.8428	951	JUVENILE	NA	NA	ACZC1930	ACP4314	OR471418	MZ285526	OR472380	32	OR472356	35
Angelica db	Paroedura manongavato sp. nov.	Anja Reserve	-21.8509	46.8428	951	FEMALE	NA	NA	ACZC1991	ACP4326	OR471419	MZ285527	OR472381*	NA	OR472357	36
Angelica db	Paroedura manongavato sp. nov.	Anja Reserve: Amboderano	-21.8522	46.844	972.75	MALE	NA	NA	ACZC10441	ACP5940	OR471420	NA	OR472382	33	OR472358	37
Francesco paper	Paroedura manongavato sp. nov.	Tsaranoro: Forêt Sacrée	-22.0849	46.7754	945	JUVENILE	ACZCV 0777	UADBA R-uncatalogued	ACZC10941	ACP4991	OR471421	MZ285530	OR472383	34	OR472359	38
Francesco paper	Paroedura manongavato sp. nov.	Tsaranoro: Forêt Sacrée	-22.0853	46.7759	958	FEMALE	ACZCV 0782	UADBA R-uncatalogued	ACZC10953	ACP4998	OR471422	MZ285531	OR472384	35	OR472360	39
Miralles et al. 2021	Paroedura bastardi	Tranoroa	-24.7086	45.0647	274	JUVENILE	FGZC 327	ZSM 178/2004	NA	NA	NA	MW311345	MW319291	36	MW319219	40
Miralles et al. 2021	Paroedura bastardi	Tranoroa	-24.7086	45.0647	274	MALE	FGZC 332	ZSM 180/2004	NA	NA	MW315522	MG734950	MW319292	37	MW319220	41
Miralles et al. 2021	Paroedura bastardi	Tolagnaro	-25.0225	46.9854	8	NA	FGMV 2002-B47	NA	NA	NA	NA	MW311341	MW319285	38	MW319213	42
Miralles et al. 2021	Paroedura bastardi	Tolagnaro: Fort Dauphin	-25.0378	46.9928	0	JUVENILE	FGZC 70	ZSM 42/2004	NA	NA	NA	JQ909500	MW319289	39	MW319217	43
Miralles et al. 2021	Paroedura bastardi	Tolagnaro: Fort Dauphin	-25.0378	46.9928	0	NA	FGZC 313	NA	NA	NA	NA	MG734949	MW319290	40	MW319218	44
Miralles et al. 2021	Paroedura guibeae	Isalo: Zahavola	-22.623	45.3587	833	NA	NA	NA	ACZC1828	ACP2543	MH063299	MW311329	MW319272	41	MW319200	45
Miralles et al. 2021	Paroedura guibeae	Isalo: Zahavola	-22.623	45.3587	833	FEMALE	FAZC 14657	PBZT-uncatalogued	ACZC6464	ACP2755	MH063300	MW311331	MW319274	42	MW319202	46
Miralles et al. 2021	Paroedura guibeae	Isalo: Zahavola	-22.623	45.3587	833	NA	NA	NA	ACZC1868	ACP2547	MH063298	MH063363	NA	NA	NA	NA
Miralles et al. 2021	Paroedura guibeae	Isalo (no precise locality)	-22.4212	45.2745	767	NA	FAZC 11932	MRSN R2529	ACZC7932	ACP3343	MH063303	MW311333	MW319276	43	MW319204	47
Miralles et al. 2021	Paroedura guibeae	Isalo (no precise locality)	-22.4212	45.2745	767	NA	FAZC 11819	MRSN R2568	ACZC7934	ACP3345	MH063302	MW311334	MW319277	44	MW319205	48
Miralles et al. 2021	Paroedura guibeae	Isalo (no precise locality)	-22.4212	45.2745	767	NA	FAZC 11800	MRSN R2569	ACZC7935	ACP3346	MH063301	MH063366	NA	NA	NA	NA
Miralles et al. 2021	Paroedura guibeae	Isalo: Kazofoty	-22.1237	45.4088	477	NA	FAZC 12790	MRSN R3205	ACZC7936	ACP3347	NA	MH063369	NA	NA	NA	NA
Miralles et al. 2021	Paroedura guibeae	Toliara: Hotel Chez Alain	-23.3564	43.6806	8	MALE	FGMV 2002.1523	UADBA 21079	NA	NA	NA	MW311336	MW319280	45	MW319208	49
Miralles et al. 2021	Paroedura guibeae	Toliara: Hotel Chez Alain	-23.3564	43.6806	8	FEMALE	FGMV 2002.1524	ZMA 19603	NA	NA	NA	MW311337	MW319281	46	MW319209	50
Miralles et al. 2021	Paroedura guibeae	Toliara: Hotel Chez Alain	-23.3564	43.6806	8	MALE	FGMV 2002.1576	UADBA 21043	NA	NA	NA	MW311338	MW319282	47	MW319210	51
Miralles et al. 2021	Paroedura guibeae	Toliara: Hotel Chez Alain	-23.3564	43.6806	8	FEMALE	FGMV 2002.1577	UADBA 21044	NA	NA	NA	MW311339	MW319283	48	MW319211	52
Miralles et al. 2021	Paroedura guibeae	Toliara: Hotel Chez Alain	-23.3564	43.6806	8	JUVENILE	FGMV 2002.1599	ZSM 951/2003	NA	NA	NA	JQ909501	NA	NA	NA	NA
Miralles et al. 2021	Paroedura guibeae	Toliara: Hotel Chez Alain	-23.3564	43.6806	8	MALE	FGMV 2002.1600	ZSM 1101/2003	NA	NA	NA	MW311340	MW319284	49	MW319212	53
Miralles et al. 2021	Paroedura guibeae	Tranoroa	-24.7086	45.0647	274	MALE	FGZC 352	ZSM 187/2004	NA	NA	NA	MW311346	MW319293	50	MW319221	54
Miralles et al. 2021	Paroedura guibeae	Tranoroa	-24.7086	45.0647	274	JUVENILE	FGZC 353	ZSM 188/2004	NA	NA	NA	MW311347	MW319294	51	MW319222	55
Miralles et al. 2021	Paroedura guibeae	Tranoroa	-24.7086	45.0647	274	MALE	FGZC 354	ZSM 189/2004	NA	NA	MW315523	MW311348	MW319295	52	MW319223	56
Miralles et al. 2021	Paroedura ibityensis	Itremo: Ambatomenaloha	-20.6417	46.5583	1628	MALE	FGMV 2001-D37	ZSM 482/2001	NA	NA	NA	JQ909502	MW319278	53	MW319206	57
Miralles et al. 2021	Paroedura ibityensis	Mt. Ibity	-20.1167	47.0167	2090	FEMALE	NA	NA	GA389	NA	GU129006	NA	NA	NA	NA	NA
Miralles et al. 2021	Paroedura ibityensis	Mt. Ibity	-20.1167	47.0167	2090	FEMALE	FGMV 2002.0990	ZMA 19642	NA	NA	NA	MW311342	MW319286	54	MW319214	58
Miralles et al. 2021	Paroedura ibityensis	Mt. Ibity	-20.1167	47.0167	2090	MALE	FGMV 2002.0991	ZMA 19625	NA	NA	NA	MW311343	MW319287	55	MW319215	59
Miralles et al. 2021	Paroedura ibityensis	Mt. Ibity	-20.1167	47.0167	2090	MALE	FGMV 2002.0992	UADBA R-uncatalogued	NA	NA	NA	MW311344	MW319288	56	MW319216	60
Miralles et al. 2021	Paroedura ibityensis	Mt. Ibity	-20.1167	47.0167	2090	FEMALE	FGMV 2002.0993	UADBA R-uncatalogued	NA	NA	NA	NA	MW319279	57	MW319207	61
Miralles et al. 2021	Paroedura tanjaka	Bemaraha: Anjohimbazimba	-18.6928	44.71	160	JUVENILE	FGZC 742	ZSM 36/2006	NA	NA	NA	MK473872	MW319299	58	NA	NA
Miralles et al. 2021	Paroedura tanjaka	Bemaraha: Andranopasazy	-18.7086	44.7172	146	MALE	FGZC 750	ZSM 40/2006	NA	NA	MW315524	MK473873	MW319300	59	NA	NA
Miralles et al. 2021	Paroedura tanjaka	Bemaraha: Andranopasazy	-18.7086	44.7172	146	FEMALE	FGZC 780	ZSM 53/2006	NA	NA	NA	MK473874	MW319304	60	MW319227	62
Miralles et al. 2021	Paroedura sp. aff. tanjaka Ca1	Bemaraha: Andafiabe	-18.7842	44.7794	177	FEMALE	FGZC 953	UADBA R-uncatalogued	NA	NA	NA	MW311357	MW319308	61	MW319231	63
Miralles et al. 2021	Paroedura sp. aff. tanjaka Ca2	Bemaraha: Andranopasazy	-18.7086	44.7172	146	SUBADULT	FGZC 672	UADBA R-uncatalogued	NA	NA	NA	MW311349	MW319296	62	NA	NA
Miralles et al. 2021	Paroedura sp. aff. tanjaka Ca2	Bemaraha: Andranopasazy	-18.7086	44.7172	146	FEMALE	FGZC 717	UADBA R-uncatalogued	NA	NA	NA	MW311350	MW319298	63	NA	NA
Miralles et al. 2021	Paroedura sp. aff. tanjaka Ca2	Bemaraha: Andafiabe	-18.7842	44.7794	177	FEMALE	FGZC 967	UADBA R-uncatalogued	NA	NA	NA	MW311358	MW319309	64	MW319232	64
Miralles et al. 2021	Paroedura sp. aff. tanjaka Ca2	Bemaraha: Andafiabe	-18.7842	44.7794	177	FEMALE	FGZC 968	UADBA R-uncatalogued	NA	NA	NA	MW311359	MW319310	65	MW319233	65
Miralles et al. 2021	Paroedura sp. aff. tanjaka Ca2	Bemaraha: Andafiabe	-18.7842	44.7794	177	MALE	FGZC 969	ZSM 149/2006	NA	NA	NA	NA	MW319311	66	MW319234	66
Miralles et al. 2021	Paroedura sp. aff. tanjaka Ca2	Bemaraha: Andranopasazy	-18.7086	44.7172	146	NA	FGZC 753	UADBA R-uncatalogued	NA	NA	NA	MW311351	MW319301	67	MW319224	67
Miralles et al. 2021	Paroedura sp. aff. tanjaka Ca2	Bemaraha: Andranopasazy	-18.7086	44.7172	146	NA	FGZC 754	UADBA R-uncatalogued	NA	NA	NA	MW311352	MW319302	68	MW319225	68
Miralles et al. 2021	Paroedura sp. aff. tanjaka Ca2	Bemaraha: Andranopasazy	-18.7086	44.7172	146	undet	FGZC 755	ZSM 43/2006	NA	NA	NA	MW311353	MW319303	69	MW319226	69
Miralles et al. 2021	Paroedura sp. aff. tanjaka Ca2	Bemaraha: Andafiabe	-18.7842	44.7794	177	MALE	FGZC 950	ZSM 142/2006	NA	NA	NA	MW311354	MW319305	70	MW319228	70
Miralles et al. 2021	Paroedura sp. aff. tanjaka Ca2	Bemaraha: Andafiabe	-18.7842	44.7794	177	MALE	FGZC 951	ZSM 143/2006	NA	NA	NA	MW311355	MW319306	71	MW319229	71
Miralles et al. 2021	Paroedura sp. aff. tanjaka Ca2	Bemaraha: Andafiabe	-18.7842	44.7794	177	MALE	FGZC 952	UADBA R-uncatalogued	NA	NA	NA	MW311356	MW319307	72	MW319230	72
Miralles et al. 2021	Paroedura neglecta	Bemaraha: Andranopasazy	-18.7086	44.7172	146	JUVENILE	FGZC 704	ZSM 18/2006 (PT)	NA	NA	NA	MK473871	MW319297	73	NA	NA
Miralles et al. 2021	Paroedura neglecta	Bemaraha: Andafiabe	-18.7842	44.7794	177	MALE	FGZC 991	ZSM 163/2006 (PT)	NA	NA	MW315525	MK473869	MW319312	74	MW357716	73
Miralles et al. 2021	Paroedura neglecta	Bemaraha: Andafiabe	-18.7842	44.7794	177	MALE	FGZC 992	ZSM 128/2006 (HT)	NA	NA	NA	MK473870	MW319313	75	NA	NA
Miralles et al. 2021	Paroedura gracilis	Mont. d'Ambre	-12.49	49.1719	650	MALE	FGMV 2002.3044	ZSM 1008/2003	NA	NA	NA	MG734952	NA	NA	NA	NA
Miralles et al. 2021	Paroedura kloki	Ankarafantsika	-16.3052	46.8166	192	NA	FGMV 2001-B30	NA	NA	NA	NA	JQ909510	NA	NA	NA	NA
Miralles et al. 2021	Paroedura oviceps	Mont. d'Ambre	-12.49	49.1719	650	undet	FGZC 633	ZSM 336/2004	NA	NA	NA	JQ909506	NA	NA	NA	NA
Miralles et al. 2021	Paroedura homalorina	Ankarana	-12.9558	49.1181	126	MALE	FGZC 1647	ZSM 1528/2008	NA	NA	NA	MG734953	NA	NA	NA	NA
Miralles et al. 2021	Paroedura hordiesi	Mont. des Français	-12.3261	49.3358	334	undet	FGZC 612	UADBA R-uncatalogued (PT)	NA	NA	NA	JQ909511	NA	NA	NA	NA
Miralles et al. 2021	Paroedura fasciata	Nosy Hara	-12.2489	49.0077	30	MALE	FGZC 1284	ZSM 2189/2007 (PT)	NA	NA	NA	JQ909509	NA	NA	NA	NA
Miralles et al. 2021	Paroedura spelaea	Bemaraha: Grotte d’Anjahimbazimba	-18.6928	44.71	160	JUVENILE	FGZC 752	ZSM 42/2006 (PT)	NA	NA	NA	MG734951	NA	NA	NA	NA
Miralles et al. 2021	Paroedura lohatsara	Mont. des Français	-12.4055	49.3664	291	FEMALE	FGZC 1113	UADBA R-uncatalogued	NA	NA	NA	JQ909503	NA	NA	NA	NA
Miralles et al. 2021	Paroedura sanctijohannis	Grande Comoro	-11.45	43.3167	500	undet	FGMV 2000-F5/2000.809	ZSM 709/2000	NA	NA	NA	MG734955	NA	NA	NA	NA
Miralles et al. 2021	Paroedura stellata	Mayotte: Mont Bénara	-12.8779	45.1599	553	MALE	FGZC 4040	ZSM 100/2010 (PT)	NA	NA	NA	HE967774	NA	NA	NA	NA
Miralles et al. 2021	Paroedura stumpffi	Mont. des Français	-12.4055	49.3664	291	NA	FGZC 999	NA	NA	NA	NA	JQ909512	NA	NA	NA	NA
Miralles et al. 2021	Paroedura vahiny	Isalo: Malaso	-22.5915	45.3574	895	NA	FAZC 14730	MRSN R3748	NA	NA	NA	MH063370	NA	NA	NA	NA
Miralles et al. 2021	Paroedura androyensis	NA	NA	NA	NA	NA	ZCMV 2483	NA	NA	NA	NA	JQ909499	NA	NA	NA	NA
Miralles et al. 2021	Paroedura masobe	NA	NA	NA	NA	NA	PSG1611	NA	NA	NA	NA	JQ909505	NA	NA	NA	NA
Miralles et al. 2021	Paroedura maingoka	Tsimanampetsotsa	-24.0879	43.7538	50	undet	ZCMV 8668	ZSM 535/2009	NA	NA	NA	JQ909504	NA	NA	NA	NA
Miralles et al. 2021	Paroedura picta	Isalo: Zahavola	-22.623	45.3587	833	NA	ZCMV 5534	NA	NA	NA	NA	JQ909507	NA	NA	NA	NA
Miralles et al. 2021	Paroedura picta	Faux Cap	-25.5688	45.5314	14	NA	MirZC206	NA	NA	NA	NA	MW311363	NA	NA	NA	NA
Miralles et al. 2021	Paroedura picta	Faux Cap	-25.5688	45.5314	14	NA	MirZC220	NA	NA	NA	NA	MW311365	NA	NA	NA	NA
Miralles et al. 2021	Paroedura picta	Faux Cap	-25.5688	45.5314	14	NA	MirZC211	NA	NA	NA	NA	MW311364	NA	NA	NA	NA
Miralles et al. 2021	Paroedura picta	Faux Cap	-25.5688	45.5314	14	NA	ZCMV 12899	UADBA R-uncatalogued	NA	NA	NA	MW311369	NA	NA	NA	NA
Miralles et al. 2021	Paroedura picta	Faux Cap	-25.5688	45.5314	14	NA	ZCMV 12900	ZSM 851/2010	NA	NA	NA	MW311370	NA	NA	NA	NA

## Sheet: Appendix 1B
Species	Locality	Voucher	Mitochondrial genes					Nuclear genes
			12S rRNA	16S rRNA	ND2	ND4	COI	KIAA1239	CMOS	ACM4	MXRA5	PDC	PRLR	RAG1	SACS	TTN
P. rennerae	Kirindy reserve: CNFEREF, Camp de base	ZSM 849/2010 (ZCMV 12740)	MW318987	NA	MW319361	MW319355	MG734948	MW319324	MW319245	MW319265	MW319271	MW319335	MW319342	MW319344	MW319258	MW319351
	Kirindy: Marofandilia	GA374	NA	GU129005	NA	NA	NA	NA	NA	NA	NA	NA	NA	NA	NA	NA
P. manongavato sp. nov.	Anja Reserve	ZSM 9/2023 (ACZCV 0300)	OR471406	MZ285416	NA	NA	MZ285528	OR472379	OR472355	NA	NA	OR472386	NA	NA	NA	NA
	Anja Reserve	UADBA R-uncatalogued (ACZCV 0528)	NA	NA	OR472385	NA	NA	NA	NA	NA	NA	NA	NA	NA	OR472387	NA
P. bastardi	Tranoroa	ZSM 180/2004 (FGZC 332)	MW318983	MW315522	MW319357	MW319353	MG734950	MW319292	MW319220	MW319261	MW319267	MW319331	MW319337	EF536163	MW319253	MW319346
P. guibeae	Tranoroa	ZSM 189/2004 (FGZC 354)	MW318984	MW315523	MW319358	MW319354	MW311348	MW319295	MW319223	MW319262	MW319268	MW319332	MW319338	MW319343	MW319254	MW319347
P. ibityensis	Mont Ibity	GA389	GU128980	GU129006	NA	NA	NA	NA	NA	NA	NA	NA	NA	NA	NA	NA
	Mont Ibity	ZSM 396/2000 (FGMV 2000-468)	NA	NA	NA	EF536232	NA	NA	NA	NA	NA	EF536182	NA	EF536158	NA	NA
	Mont Ibity	ZMA 19642 (FGMV 2002-0990)	NA	NA	MW319356	NA	MW311342	MW319286	MW319214	MW319260	MW319266	NA	MW319336	NA	MW319252	MW319345
P. tanjaka	Bemaraha: Andranopasazy	ZSM 40/2006 (FGZC 750)	MW318985	MW315524	MW319359	EF536225	MK473873	MW319300	NA	MW319263	MW319269	MW319333	MW319339	EF536152	NA	NA
	Bemaraha: Andranopasazy	ZSM 53/2006 (FGZC 780)	NA	NA	NA	NA	NA	NA	MW319227	NA	NA	NA	NA	NA	NA	NA
	Bemaraha: Anjohimbazimba	ZSM 36/2006 (FGZC 742)	NA	NA	NA	NA	NA	NA	NA	NA	NA	NA	NA	NA	MW319255	MW319348
P. neglecta	Bemaraha: Andafiabe	ZSM 163/2006 (FGZC 991)	MW318986	MW315525	MW319360	EF536224	MK473869	MW319312	MW357716	MW319264	MW319270	MW319334	MW319341	EF536151	MW319257	MW319350
P. picta (outgroup)		from full mitochondrial genome	NC_028326	NC_028326	NC_028326	NC_028326	NA	NA	NA	NA	NA	NA	NA	NA	NA	NA
	Faux Cap	UADBA R-uncatalogued ZCMV 12899	NA	NA	NA	NA	MW311369	MW319330	MW319250	NA	NA	NA	NA	NA	MW319259	MW319352
		from genome (Hara et al. 2018)	NA	NA	NA	NA	NA	NA	NA	Genome	Genome	NA	Genome	NA	NA	NA
	Tranomaro	ZSM 85/2005	NA	NA	NA	NA	NA	NA	NA	NA	NA	EF536172	NA	EF536148	NA	NA
